# Supplementary material for: Discounting and Augmentation in Causal Conditional Reasoning: Causal Models or Shallow Encoding?
Source: PLoS One. 2016 Dec 28;11(12):e0167741. doi: 10.1371/journal.pone.0167741 (PMC5193512; doi:10.1371/journal.pone.0167741)
Supplement: S1 Experiment — (CSV) [file pone.0167741.s002.csv]

Participant	CausalDirection	Consequent	Items	ChangeRating
1	causeeffect	consequent	one	-1.00
2	causeeffect	consequent	one	-1.00
3	causeeffect	consequent	one	1.00
4	causeeffect	consequent	one	-1.00
5	causeeffect	consequent	one	1.00
6	causeeffect	consequent	one	1.00
7	causeeffect	consequent	one	1.00
8	causeeffect	consequent	one	1.00
9	causeeffect	consequent	one	-1.00
10	causeeffect	consequent	one	-1.00
11	causeeffect	consequent	one	0.00
12	causeeffect	consequent	one	-1.00
13	causeeffect	consequent	one	0.00
14	causeeffect	consequent	one	0.00
15	causeeffect	consequent	one	-1.00
16	causeeffect	consequent	one	-1.00
17	causeeffect	consequent	one	-1.00
18	causeeffect	consequent	one	0.00
19	causeeffect	consequent	one	-1.00
20	causeeffect	consequent	one	-1.00
1	causeeffect	consequent	two	0.00
2	causeeffect	consequent	two	-1.00
3	causeeffect	consequent	two	0.00
4	causeeffect	consequent	two	-1.00
5	causeeffect	consequent	two	-1.00
6	causeeffect	consequent	two	0.00
7	causeeffect	consequent	two	-1.00
8	causeeffect	consequent	two	-1.00
9	causeeffect	consequent	two	-1.00
10	causeeffect	consequent	two	0.00
11	causeeffect	consequent	two	-1.00
12	causeeffect	consequent	two	0.00
13	causeeffect	consequent	two	-1.00
14	causeeffect	consequent	two	-1.00
15	causeeffect	consequent	two	-1.00
16	causeeffect	consequent	two	-1.00
17	causeeffect	consequent	two	-1.00
18	causeeffect	consequent	two	0.00
19	causeeffect	consequent	two	0.00
20	causeeffect	consequent	two	-1.00
1	causeeffect	consequent	three	0.00
2	causeeffect	consequent	three	1.00
3	causeeffect	consequent	three	1.00
4	causeeffect	consequent	three	0.00
5	causeeffect	consequent	three	0.00
6	causeeffect	consequent	three	0.00
7	causeeffect	consequent	three	0.00
8	causeeffect	consequent	three	0.00
9	causeeffect	consequent	three	1.00
10	causeeffect	consequent	three	1.00
11	causeeffect	consequent	three	0.00
12	causeeffect	consequent	three	1.00
13	causeeffect	consequent	three	0.00
14	causeeffect	consequent	three	0.00
15	causeeffect	consequent	three	0.00
16	causeeffect	consequent	three	0.00
17	causeeffect	consequent	three	-1.00
18	causeeffect	consequent	three	0.00
19	causeeffect	consequent	three	0.00
20	causeeffect	consequent	three	-1.00
1	causeeffect	consequent	four	0.00
2	causeeffect	consequent	four	-1.00
3	causeeffect	consequent	four	-1.00
4	causeeffect	consequent	four	-1.00
5	causeeffect	consequent	four	-1.00
6	causeeffect	consequent	four	-1.00
7	causeeffect	consequent	four	0.00
8	causeeffect	consequent	four	-1.00
9	causeeffect	consequent	four	-1.00
10	causeeffect	consequent	four	0.00
11	causeeffect	consequent	four	-1.00
12	causeeffect	consequent	four	-1.00
13	causeeffect	consequent	four	-1.00
14	causeeffect	consequent	four	-1.00
15	causeeffect	consequent	four	-1.00
16	causeeffect	consequent	four	-1.00
17	causeeffect	consequent	four	-1.00
18	causeeffect	consequent	four	0.00
19	causeeffect	consequent	four	-1.00
20	causeeffect	consequent	four	0.00
21	causeeffect	consequent	five	0.00
22	causeeffect	consequent	five	0.00
23	causeeffect	consequent	five	0.00
24	causeeffect	consequent	five	-1.00
25	causeeffect	consequent	five	0.00
26	causeeffect	consequent	five	-1.00
27	causeeffect	consequent	five	0.00
28	causeeffect	consequent	five	0.00
29	causeeffect	consequent	five	0.00
30	causeeffect	consequent	five	-1.00
31	causeeffect	consequent	five	0.00
32	causeeffect	consequent	five	0.00
33	causeeffect	consequent	five	-1.00
34	causeeffect	consequent	five	0.00
35	causeeffect	consequent	five	-1.00
36	causeeffect	consequent	five	0.00
37	causeeffect	consequent	five	0.00
38	causeeffect	consequent	five	0.00
39	causeeffect	consequent	five	0.00
40	causeeffect	consequent	five	0.00
21	causeeffect	consequent	six	-1.00
22	causeeffect	consequent	six	-1.00
23	causeeffect	consequent	six	-1.00
24	causeeffect	consequent	six	-1.00
25	causeeffect	consequent	six	0.00
26	causeeffect	consequent	six	-1.00
27	causeeffect	consequent	six	-1.00
28	causeeffect	consequent	six	-1.00
29	causeeffect	consequent	six	-1.00
30	causeeffect	consequent	six	0.00
31	causeeffect	consequent	six	-1.00
32	causeeffect	consequent	six	-1.00
33	causeeffect	consequent	six	-1.00
34	causeeffect	consequent	six	0.00
35	causeeffect	consequent	six	-1.00
36	causeeffect	consequent	six	-1.00
37	causeeffect	consequent	six	-1.00
38	causeeffect	consequent	six	-1.00
39	causeeffect	consequent	six	-1.00
40	causeeffect	consequent	six	-1.00
21	causeeffect	consequent	seven	-1.00
22	causeeffect	consequent	seven	-1.00
23	causeeffect	consequent	seven	-1.00
24	causeeffect	consequent	seven	0.00
25	causeeffect	consequent	seven	0.00
26	causeeffect	consequent	seven	0.00
27	causeeffect	consequent	seven	0.00
28	causeeffect	consequent	seven	-1.00
29	causeeffect	consequent	seven	-1.00
30	causeeffect	consequent	seven	0.00
31	causeeffect	consequent	seven	-1.00
32	causeeffect	consequent	seven	-1.00
33	causeeffect	consequent	seven	0.00
34	causeeffect	consequent	seven	-1.00
35	causeeffect	consequent	seven	0.00
36	causeeffect	consequent	seven	-1.00
37	causeeffect	consequent	seven	-1.00
38	causeeffect	consequent	seven	-1.00
39	causeeffect	consequent	seven	-1.00
40	causeeffect	consequent	seven	-1.00
21	causeeffect	consequent	eight	-1.00
22	causeeffect	consequent	eight	0.00
23	causeeffect	consequent	eight	0.00
24	causeeffect	consequent	eight	-1.00
25	causeeffect	consequent	eight	-1.00
26	causeeffect	consequent	eight	-1.00
27	causeeffect	consequent	eight	-1.00
28	causeeffect	consequent	eight	0.00
29	causeeffect	consequent	eight	-1.00
30	causeeffect	consequent	eight	0.00
31	causeeffect	consequent	eight	-1.00
32	causeeffect	consequent	eight	-1.00
33	causeeffect	consequent	eight	-1.00
34	causeeffect	consequent	eight	0.00
35	causeeffect	consequent	eight	0.00
36	causeeffect	consequent	eight	-1.00
37	causeeffect	consequent	eight	-1.00
38	causeeffect	consequent	eight	-1.00
39	causeeffect	consequent	eight	0.00
40	causeeffect	consequent	eight	0.00
21	causeeffect	consequent	nine	-1.00
22	causeeffect	consequent	nine	-1.00
23	causeeffect	consequent	nine	-1.00
24	causeeffect	consequent	nine	0.00
25	causeeffect	consequent	nine	-1.00
26	causeeffect	consequent	nine	-1.00
27	causeeffect	consequent	nine	-1.00
28	causeeffect	consequent	nine	0.00
29	causeeffect	consequent	nine	-1.00
30	causeeffect	consequent	nine	1.00
31	causeeffect	consequent	nine	-1.00
32	causeeffect	consequent	nine	0.00
33	causeeffect	consequent	nine	-1.00
34	causeeffect	consequent	nine	-1.00
35	causeeffect	consequent	nine	-1.00
36	causeeffect	consequent	nine	-1.00
37	causeeffect	consequent	nine	-1.00
38	causeeffect	consequent	nine	0.00
39	causeeffect	consequent	nine	-1.00
40	causeeffect	consequent	nine	-1.00
21	causeeffect	consequent	ten	-1.00
22	causeeffect	consequent	ten	-1.00
23	causeeffect	consequent	ten	-1.00
24	causeeffect	consequent	ten	-1.00
25	causeeffect	consequent	ten	0.00
26	causeeffect	consequent	ten	-1.00
27	causeeffect	consequent	ten	0.00
28	causeeffect	consequent	ten	0.00
29	causeeffect	consequent	ten	0.00
30	causeeffect	consequent	ten	0.00
31	causeeffect	consequent	ten	0.00
32	causeeffect	consequent	ten	0.00
33	causeeffect	consequent	ten	-1.00
34	causeeffect	consequent	ten	0.00
35	causeeffect	consequent	ten	0.00
36	causeeffect	consequent	ten	-1.00
37	causeeffect	consequent	ten	-1.00
38	causeeffect	consequent	ten	0.00
39	causeeffect	consequent	ten	-1.00
40	causeeffect	consequent	ten	-1.00
1	causeeffect	noconsequent	five	0.00
2	causeeffect	noconsequent	five	0.00
3	causeeffect	noconsequent	five	1.00
4	causeeffect	noconsequent	five	1.00
5	causeeffect	noconsequent	five	-1.00
6	causeeffect	noconsequent	five	-1.00
7	causeeffect	noconsequent	five	0.00
8	causeeffect	noconsequent	five	-1.00
9	causeeffect	noconsequent	five	-1.00
10	causeeffect	noconsequent	five	0.00
11	causeeffect	noconsequent	five	0.00
12	causeeffect	noconsequent	five	-1.00
13	causeeffect	noconsequent	five	1.00
14	causeeffect	noconsequent	five	-1.00
15	causeeffect	noconsequent	five	-1.00
16	causeeffect	noconsequent	five	0.00
17	causeeffect	noconsequent	five	0.00
18	causeeffect	noconsequent	five	0.00
19	causeeffect	noconsequent	five	-1.00
20	causeeffect	noconsequent	five	1.00
1	causeeffect	noconsequent	six	0.00
2	causeeffect	noconsequent	six	0.00
3	causeeffect	noconsequent	six	0.00
4	causeeffect	noconsequent	six	0.00
5	causeeffect	noconsequent	six	-1.00
6	causeeffect	noconsequent	six	-1.00
7	causeeffect	noconsequent	six	-1.00
8	causeeffect	noconsequent	six	0.00
9	causeeffect	noconsequent	six	-1.00
10	causeeffect	noconsequent	six	0.00
11	causeeffect	noconsequent	six	-1.00
12	causeeffect	noconsequent	six	-1.00
13	causeeffect	noconsequent	six	0.00
14	causeeffect	noconsequent	six	1.00
15	causeeffect	noconsequent	six	-1.00
16	causeeffect	noconsequent	six	-1.00
17	causeeffect	noconsequent	six	-1.00
18	causeeffect	noconsequent	six	0.00
19	causeeffect	noconsequent	six	-1.00
20	causeeffect	noconsequent	six	-1.00
1	causeeffect	noconsequent	seven	0.00
2	causeeffect	noconsequent	seven	-1.00
3	causeeffect	noconsequent	seven	0.00
4	causeeffect	noconsequent	seven	0.00
5	causeeffect	noconsequent	seven	0.00
6	causeeffect	noconsequent	seven	0.00
7	causeeffect	noconsequent	seven	-1.00
8	causeeffect	noconsequent	seven	-1.00
9	causeeffect	noconsequent	seven	-1.00
10	causeeffect	noconsequent	seven	0.00
11	causeeffect	noconsequent	seven	1.00
12	causeeffect	noconsequent	seven	0.00
13	causeeffect	noconsequent	seven	0.00
14	causeeffect	noconsequent	seven	-1.00
15	causeeffect	noconsequent	seven	-1.00
16	causeeffect	noconsequent	seven	-1.00
17	causeeffect	noconsequent	seven	0.00
18	causeeffect	noconsequent	seven	0.00
19	causeeffect	noconsequent	seven	0.00
20	causeeffect	noconsequent	seven	1.00
1	causeeffect	noconsequent	eight	0.00
2	causeeffect	noconsequent	eight	-1.00
3	causeeffect	noconsequent	eight	0.00
4	causeeffect	noconsequent	eight	0.00
5	causeeffect	noconsequent	eight	-1.00
6	causeeffect	noconsequent	eight	1.00
7	causeeffect	noconsequent	eight	-1.00
8	causeeffect	noconsequent	eight	0.00
9	causeeffect	noconsequent	eight	-1.00
10	causeeffect	noconsequent	eight	0.00
11	causeeffect	noconsequent	eight	-1.00
12	causeeffect	noconsequent	eight	0.00
13	causeeffect	noconsequent	eight	0.00
14	causeeffect	noconsequent	eight	-1.00
15	causeeffect	noconsequent	eight	-1.00
16	causeeffect	noconsequent	eight	-1.00
17	causeeffect	noconsequent	eight	-1.00
18	causeeffect	noconsequent	eight	0.00
19	causeeffect	noconsequent	eight	-1.00
20	causeeffect	noconsequent	eight	-1.00
1	causeeffect	noconsequent	nine	-1.00
2	causeeffect	noconsequent	nine	-1.00
3	causeeffect	noconsequent	nine	1.00
4	causeeffect	noconsequent	nine	-1.00
5	causeeffect	noconsequent	nine	-1.00
6	causeeffect	noconsequent	nine	-1.00
7	causeeffect	noconsequent	nine	0.00
8	causeeffect	noconsequent	nine	-1.00
9	causeeffect	noconsequent	nine	-1.00
10	causeeffect	noconsequent	nine	-1.00
11	causeeffect	noconsequent	nine	0.00
12	causeeffect	noconsequent	nine	-1.00
13	causeeffect	noconsequent	nine	-1.00
14	causeeffect	noconsequent	nine	-1.00
15	causeeffect	noconsequent	nine	-1.00
16	causeeffect	noconsequent	nine	-1.00
17	causeeffect	noconsequent	nine	0.00
18	causeeffect	noconsequent	nine	0.00
19	causeeffect	noconsequent	nine	-1.00
20	causeeffect	noconsequent	nine	-1.00
1	causeeffect	noconsequent	ten	0.00
2	causeeffect	noconsequent	ten	1.00
3	causeeffect	noconsequent	ten	0.00
4	causeeffect	noconsequent	ten	-1.00
5	causeeffect	noconsequent	ten	-1.00
6	causeeffect	noconsequent	ten	0.00
7	causeeffect	noconsequent	ten	0.00
8	causeeffect	noconsequent	ten	0.00
9	causeeffect	noconsequent	ten	0.00
10	causeeffect	noconsequent	ten	0.00
11	causeeffect	noconsequent	ten	0.00
12	causeeffect	noconsequent	ten	-1.00
13	causeeffect	noconsequent	ten	-1.00
14	causeeffect	noconsequent	ten	0.00
15	causeeffect	noconsequent	ten	0.00
16	causeeffect	noconsequent	ten	-1.00
17	causeeffect	noconsequent	ten	0.00
18	causeeffect	noconsequent	ten	0.00
19	causeeffect	noconsequent	ten	-1.00
20	causeeffect	noconsequent	ten	-1.00
21	causeeffect	noconsequent	one	-1.00
22	causeeffect	noconsequent	one	1.00
23	causeeffect	noconsequent	one	0.00
24	causeeffect	noconsequent	one	-1.00
25	causeeffect	noconsequent	one	-1.00
26	causeeffect	noconsequent	one	-1.00
27	causeeffect	noconsequent	one	0.00
28	causeeffect	noconsequent	one	1.00
29	causeeffect	noconsequent	one	0.00
30	causeeffect	noconsequent	one	0.00
31	causeeffect	noconsequent	one	0.00
32	causeeffect	noconsequent	one	-1.00
33	causeeffect	noconsequent	one	-1.00
34	causeeffect	noconsequent	one	-1.00
35	causeeffect	noconsequent	one	0.00
36	causeeffect	noconsequent	one	0.00
37	causeeffect	noconsequent	one	-1.00
38	causeeffect	noconsequent	one	1.00
39	causeeffect	noconsequent	one	-1.00
40	causeeffect	noconsequent	one	1.00
21	causeeffect	noconsequent	two	-1.00
22	causeeffect	noconsequent	two	-1.00
23	causeeffect	noconsequent	two	0.00
24	causeeffect	noconsequent	two	-1.00
25	causeeffect	noconsequent	two	-1.00
26	causeeffect	noconsequent	two	-1.00
27	causeeffect	noconsequent	two	-1.00
28	causeeffect	noconsequent	two	1.00
29	causeeffect	noconsequent	two	-1.00
30	causeeffect	noconsequent	two	0.00
31	causeeffect	noconsequent	two	-1.00
32	causeeffect	noconsequent	two	-1.00
33	causeeffect	noconsequent	two	-1.00
34	causeeffect	noconsequent	two	0.00
35	causeeffect	noconsequent	two	0.00
36	causeeffect	noconsequent	two	-1.00
37	causeeffect	noconsequent	two	-1.00
38	causeeffect	noconsequent	two	-1.00
39	causeeffect	noconsequent	two	-1.00
40	causeeffect	noconsequent	two	-1.00
21	causeeffect	noconsequent	three	0.00
22	causeeffect	noconsequent	three	-1.00
23	causeeffect	noconsequent	three	-1.00
24	causeeffect	noconsequent	three	1.00
25	causeeffect	noconsequent	three	0.00
26	causeeffect	noconsequent	three	0.00
27	causeeffect	noconsequent	three	-1.00
28	causeeffect	noconsequent	three	0.00
29	causeeffect	noconsequent	three	-1.00
30	causeeffect	noconsequent	three	0.00
31	causeeffect	noconsequent	three	1.00
32	causeeffect	noconsequent	three	-1.00
33	causeeffect	noconsequent	three	0.00
34	causeeffect	noconsequent	three	0.00
35	causeeffect	noconsequent	three	0.00
36	causeeffect	noconsequent	three	1.00
37	causeeffect	noconsequent	three	1.00
38	causeeffect	noconsequent	three	0.00
39	causeeffect	noconsequent	three	-1.00
40	causeeffect	noconsequent	three	0.00
21	causeeffect	noconsequent	four	-1.00
22	causeeffect	noconsequent	four	-1.00
23	causeeffect	noconsequent	four	-1.00
24	causeeffect	noconsequent	four	-1.00
25	causeeffect	noconsequent	four	-1.00
26	causeeffect	noconsequent	four	-1.00
27	causeeffect	noconsequent	four	-1.00
28	causeeffect	noconsequent	four	-1.00
29	causeeffect	noconsequent	four	-1.00
30	causeeffect	noconsequent	four	-1.00
31	causeeffect	noconsequent	four	-1.00
32	causeeffect	noconsequent	four	-1.00
33	causeeffect	noconsequent	four	0.00
34	causeeffect	noconsequent	four	1.00
35	causeeffect	noconsequent	four	0.00
36	causeeffect	noconsequent	four	-1.00
37	causeeffect	noconsequent	four	-1.00
38	causeeffect	noconsequent	four	-1.00
39	causeeffect	noconsequent	four	-1.00
40	causeeffect	noconsequent	four	-1.00
1	effectcause	consequent	eleven	1.00
2	effectcause	consequent	eleven	0.00
3	effectcause	consequent	eleven	1.00
4	effectcause	consequent	eleven	1.00
5	effectcause	consequent	eleven	1.00
6	effectcause	consequent	eleven	0.00
7	effectcause	consequent	eleven	0.00
8	effectcause	consequent	eleven	0.00
9	effectcause	consequent	eleven	0.00
10	effectcause	consequent	eleven	1.00
11	effectcause	consequent	eleven	1.00
12	effectcause	consequent	eleven	1.00
13	effectcause	consequent	eleven	1.00
14	effectcause	consequent	eleven	1.00
15	effectcause	consequent	eleven	0.00
16	effectcause	consequent	eleven	0.00
17	effectcause	consequent	eleven	0.00
18	effectcause	consequent	eleven	0.00
19	effectcause	consequent	eleven	1.00
20	effectcause	consequent	eleven	1.00
1	effectcause	consequent	twelve	1.00
2	effectcause	consequent	twelve	1.00
3	effectcause	consequent	twelve	1.00
4	effectcause	consequent	twelve	1.00
5	effectcause	consequent	twelve	0.00
6	effectcause	consequent	twelve	0.00
7	effectcause	consequent	twelve	0.00
8	effectcause	consequent	twelve	1.00
9	effectcause	consequent	twelve	0.00
10	effectcause	consequent	twelve	1.00
11	effectcause	consequent	twelve	1.00
12	effectcause	consequent	twelve	1.00
13	effectcause	consequent	twelve	1.00
14	effectcause	consequent	twelve	0.00
15	effectcause	consequent	twelve	1.00
16	effectcause	consequent	twelve	1.00
17	effectcause	consequent	twelve	1.00
18	effectcause	consequent	twelve	1.00
19	effectcause	consequent	twelve	1.00
20	effectcause	consequent	twelve	1.00
1	effectcause	consequent	thirteen	1.00
2	effectcause	consequent	thirteen	1.00
3	effectcause	consequent	thirteen	0.00
4	effectcause	consequent	thirteen	1.00
5	effectcause	consequent	thirteen	1.00
6	effectcause	consequent	thirteen	0.00
7	effectcause	consequent	thirteen	0.00
8	effectcause	consequent	thirteen	0.00
9	effectcause	consequent	thirteen	1.00
10	effectcause	consequent	thirteen	1.00
11	effectcause	consequent	thirteen	1.00
12	effectcause	consequent	thirteen	1.00
13	effectcause	consequent	thirteen	1.00
14	effectcause	consequent	thirteen	1.00
15	effectcause	consequent	thirteen	1.00
16	effectcause	consequent	thirteen	0.00
17	effectcause	consequent	thirteen	0.00
18	effectcause	consequent	thirteen	1.00
19	effectcause	consequent	thirteen	1.00
20	effectcause	consequent	thirteen	1.00
21	effectcause	consequent	fourteen	1.00
22	effectcause	consequent	fourteen	1.00
23	effectcause	consequent	fourteen	0.00
24	effectcause	consequent	fourteen	0.00
25	effectcause	consequent	fourteen	0.00
26	effectcause	consequent	fourteen	0.00
27	effectcause	consequent	fourteen	0.00
28	effectcause	consequent	fourteen	1.00
29	effectcause	consequent	fourteen	1.00
30	effectcause	consequent	fourteen	1.00
31	effectcause	consequent	fourteen	0.00
32	effectcause	consequent	fourteen	1.00
33	effectcause	consequent	fourteen	1.00
34	effectcause	consequent	fourteen	1.00
35	effectcause	consequent	fourteen	1.00
36	effectcause	consequent	fourteen	0.00
37	effectcause	consequent	fourteen	1.00
38	effectcause	consequent	fourteen	1.00
39	effectcause	consequent	fourteen	0.00
40	effectcause	consequent	fourteen	1.00
21	effectcause	consequent	fifteen	1.00
22	effectcause	consequent	fifteen	1.00
23	effectcause	consequent	fifteen	0.00
24	effectcause	consequent	fifteen	0.00
25	effectcause	consequent	fifteen	0.00
26	effectcause	consequent	fifteen	0.00
27	effectcause	consequent	fifteen	-1.00
28	effectcause	consequent	fifteen	1.00
29	effectcause	consequent	fifteen	0.00
30	effectcause	consequent	fifteen	1.00
31	effectcause	consequent	fifteen	0.00
32	effectcause	consequent	fifteen	1.00
33	effectcause	consequent	fifteen	1.00
34	effectcause	consequent	fifteen	1.00
35	effectcause	consequent	fifteen	1.00
36	effectcause	consequent	fifteen	0.00
37	effectcause	consequent	fifteen	0.00
38	effectcause	consequent	fifteen	0.00
39	effectcause	consequent	fifteen	1.00
40	effectcause	consequent	fifteen	1.00
21	effectcause	consequent	sixteen	1.00
22	effectcause	consequent	sixteen	1.00
23	effectcause	consequent	sixteen	-1.00
24	effectcause	consequent	sixteen	0.00
25	effectcause	consequent	sixteen	0.00
26	effectcause	consequent	sixteen	0.00
27	effectcause	consequent	sixteen	0.00
28	effectcause	consequent	sixteen	1.00
29	effectcause	consequent	sixteen	1.00
30	effectcause	consequent	sixteen	1.00
31	effectcause	consequent	sixteen	0.00
32	effectcause	consequent	sixteen	1.00
33	effectcause	consequent	sixteen	-1.00
34	effectcause	consequent	sixteen	0.00
35	effectcause	consequent	sixteen	1.00
36	effectcause	consequent	sixteen	0.00
37	effectcause	consequent	sixteen	-1.00
38	effectcause	consequent	sixteen	1.00
39	effectcause	consequent	sixteen	0.00
40	effectcause	consequent	sixteen	1.00
21	effectcause	consequent	seventeen	1.00
22	effectcause	consequent	seventeen	0.00
23	effectcause	consequent	seventeen	1.00
24	effectcause	consequent	seventeen	0.00
25	effectcause	consequent	seventeen	1.00
26	effectcause	consequent	seventeen	1.00
27	effectcause	consequent	seventeen	1.00
28	effectcause	consequent	seventeen	1.00
29	effectcause	consequent	seventeen	0.00
30	effectcause	consequent	seventeen	1.00
31	effectcause	consequent	seventeen	0.00
32	effectcause	consequent	seventeen	1.00
33	effectcause	consequent	seventeen	1.00
34	effectcause	consequent	seventeen	0.00
35	effectcause	consequent	seventeen	1.00
36	effectcause	consequent	seventeen	0.00
37	effectcause	consequent	seventeen	1.00
38	effectcause	consequent	seventeen	1.00
39	effectcause	consequent	seventeen	1.00
40	effectcause	consequent	seventeen	1.00
1	effectcause	noconsequent	fourteen	1.00
2	effectcause	noconsequent	fourteen	0.00
3	effectcause	noconsequent	fourteen	1.00
4	effectcause	noconsequent	fourteen	1.00
5	effectcause	noconsequent	fourteen	0.00
6	effectcause	noconsequent	fourteen	1.00
7	effectcause	noconsequent	fourteen	0.00
8	effectcause	noconsequent	fourteen	1.00
9	effectcause	noconsequent	fourteen	0.00
10	effectcause	noconsequent	fourteen	1.00
11	effectcause	noconsequent	fourteen	-1.00
12	effectcause	noconsequent	fourteen	1.00
13	effectcause	noconsequent	fourteen	1.00
14	effectcause	noconsequent	fourteen	1.00
15	effectcause	noconsequent	fourteen	1.00
16	effectcause	noconsequent	fourteen	1.00
17	effectcause	noconsequent	fourteen	1.00
18	effectcause	noconsequent	fourteen	1.00
19	effectcause	noconsequent	fourteen	1.00
20	effectcause	noconsequent	fourteen	1.00
1	effectcause	noconsequent	fifteen	1.00
2	effectcause	noconsequent	fifteen	1.00
3	effectcause	noconsequent	fifteen	1.00
4	effectcause	noconsequent	fifteen	1.00
5	effectcause	noconsequent	fifteen	0.00
6	effectcause	noconsequent	fifteen	1.00
7	effectcause	noconsequent	fifteen	1.00
8	effectcause	noconsequent	fifteen	0.00
9	effectcause	noconsequent	fifteen	0.00
10	effectcause	noconsequent	fifteen	1.00
11	effectcause	noconsequent	fifteen	0.00
12	effectcause	noconsequent	fifteen	1.00
13	effectcause	noconsequent	fifteen	1.00
14	effectcause	noconsequent	fifteen	0.00
15	effectcause	noconsequent	fifteen	1.00
16	effectcause	noconsequent	fifteen	0.00
17	effectcause	noconsequent	fifteen	1.00
18	effectcause	noconsequent	fifteen	0.00
19	effectcause	noconsequent	fifteen	1.00
20	effectcause	noconsequent	fifteen	1.00
1	effectcause	noconsequent	sixteen	1.00
2	effectcause	noconsequent	sixteen	0.00
3	effectcause	noconsequent	sixteen	1.00
4	effectcause	noconsequent	sixteen	1.00
5	effectcause	noconsequent	sixteen	0.00
6	effectcause	noconsequent	sixteen	0.00
7	effectcause	noconsequent	sixteen	1.00
8	effectcause	noconsequent	sixteen	1.00
9	effectcause	noconsequent	sixteen	-1.00
10	effectcause	noconsequent	sixteen	1.00
11	effectcause	noconsequent	sixteen	0.00
12	effectcause	noconsequent	sixteen	1.00
13	effectcause	noconsequent	sixteen	1.00
14	effectcause	noconsequent	sixteen	1.00
15	effectcause	noconsequent	sixteen	0.00
16	effectcause	noconsequent	sixteen	1.00
17	effectcause	noconsequent	sixteen	1.00
18	effectcause	noconsequent	sixteen	0.00
19	effectcause	noconsequent	sixteen	1.00
20	effectcause	noconsequent	sixteen	0.00
1	effectcause	noconsequent	seventeen	1.00
2	effectcause	noconsequent	seventeen	1.00
3	effectcause	noconsequent	seventeen	1.00
4	effectcause	noconsequent	seventeen	1.00
5	effectcause	noconsequent	seventeen	0.00
6	effectcause	noconsequent	seventeen	-1.00
7	effectcause	noconsequent	seventeen	1.00
8	effectcause	noconsequent	seventeen	1.00
9	effectcause	noconsequent	seventeen	1.00
10	effectcause	noconsequent	seventeen	1.00
11	effectcause	noconsequent	seventeen	1.00
12	effectcause	noconsequent	seventeen	1.00
13	effectcause	noconsequent	seventeen	1.00
14	effectcause	noconsequent	seventeen	0.00
15	effectcause	noconsequent	seventeen	1.00
16	effectcause	noconsequent	seventeen	1.00
17	effectcause	noconsequent	seventeen	0.00
18	effectcause	noconsequent	seventeen	1.00
19	effectcause	noconsequent	seventeen	1.00
20	effectcause	noconsequent	seventeen	1.00
21	effectcause	noconsequent	eleven	1.00
22	effectcause	noconsequent	eleven	1.00
23	effectcause	noconsequent	eleven	0.00
24	effectcause	noconsequent	eleven	1.00
25	effectcause	noconsequent	eleven	1.00
26	effectcause	noconsequent	eleven	1.00
27	effectcause	noconsequent	eleven	1.00
28	effectcause	noconsequent	eleven	1.00
29	effectcause	noconsequent	eleven	1.00
30	effectcause	noconsequent	eleven	1.00
31	effectcause	noconsequent	eleven	0.00
32	effectcause	noconsequent	eleven	1.00
33	effectcause	noconsequent	eleven	1.00
34	effectcause	noconsequent	eleven	1.00
35	effectcause	noconsequent	eleven	1.00
36	effectcause	noconsequent	eleven	1.00
37	effectcause	noconsequent	eleven	0.00
38	effectcause	noconsequent	eleven	1.00
39	effectcause	noconsequent	eleven	1.00
40	effectcause	noconsequent	eleven	1.00
21	effectcause	noconsequent	twelve	1.00
22	effectcause	noconsequent	twelve	1.00
23	effectcause	noconsequent	twelve	-1.00
24	effectcause	noconsequent	twelve	1.00
25	effectcause	noconsequent	twelve	0.00
26	effectcause	noconsequent	twelve	0.00
27	effectcause	noconsequent	twelve	1.00
28	effectcause	noconsequent	twelve	0.00
29	effectcause	noconsequent	twelve	1.00
30	effectcause	noconsequent	twelve	1.00
31	effectcause	noconsequent	twelve	0.00
32	effectcause	noconsequent	twelve	1.00
33	effectcause	noconsequent	twelve	1.00
34	effectcause	noconsequent	twelve	1.00
35	effectcause	noconsequent	twelve	1.00
36	effectcause	noconsequent	twelve	0.00
37	effectcause	noconsequent	twelve	0.00
38	effectcause	noconsequent	twelve	1.00
39	effectcause	noconsequent	twelve	1.00
40	effectcause	noconsequent	twelve	0.00
21	effectcause	noconsequent	thirteen	0.00
22	effectcause	noconsequent	thirteen	-1.00
23	effectcause	noconsequent	thirteen	1.00
24	effectcause	noconsequent	thirteen	0.00
25	effectcause	noconsequent	thirteen	0.00
26	effectcause	noconsequent	thirteen	0.00
27	effectcause	noconsequent	thirteen	0.00
28	effectcause	noconsequent	thirteen	1.00
29	effectcause	noconsequent	thirteen	1.00
30	effectcause	noconsequent	thirteen	1.00
31	effectcause	noconsequent	thirteen	0.00
32	effectcause	noconsequent	thirteen	0.00
33	effectcause	noconsequent	thirteen	1.00
34	effectcause	noconsequent	thirteen	1.00
35	effectcause	noconsequent	thirteen	1.00
36	effectcause	noconsequent	thirteen	0.00
37	effectcause	noconsequent	thirteen	1.00
38	effectcause	noconsequent	thirteen	0.00
39	effectcause	noconsequent	thirteen	1.00
40	effectcause	noconsequent	thirteen	1.00
