# Supplementary material for: Discounting and Augmentation in Causal Conditional Reasoning: Causal Models or Shallow Encoding?
Source: PLoS One. 2016 Dec 28;11(12):e0167741. doi: 10.1371/journal.pone.0167741 (PMC5193512; doi:10.1371/journal.pone.0167741)
Supplement: S2 Experiment — (CSV) [file pone.0167741.s003.csv]

Participant	CausalDirection	Consequent	Items	ChangeRating
1	causeeffect	consequent	one	1.00
2	causeeffect	consequent	one	1.00
3	causeeffect	consequent	one	1.00
4	causeeffect	consequent	one	0.00
5	causeeffect	consequent	one	0.00
6	causeeffect	consequent	one	0.00
7	causeeffect	consequent	one	0.00
8	causeeffect	consequent	one	-1.00
9	causeeffect	consequent	one	-1.00
10	causeeffect	consequent	one	0.00
11	causeeffect	consequent	one	0.00
12	causeeffect	consequent	one	1.00
13	causeeffect	consequent	one	0.00
14	causeeffect	consequent	one	0.00
15	causeeffect	noconsequent	one	1.00
16	causeeffect	noconsequent	one	1.00
17	causeeffect	noconsequent	one	1.00
18	causeeffect	noconsequent	one	1.00
19	causeeffect	noconsequent	one	0.00
20	causeeffect	noconsequent	one	-1.00
21	causeeffect	noconsequent	one	0.00
22	causeeffect	noconsequent	one	0.00
23	causeeffect	noconsequent	one	-1.00
24	causeeffect	noconsequent	one	1.00
25	causeeffect	noconsequent	one	0.00
26	causeeffect	noconsequent	one	0.00
27	causeeffect	noconsequent	one	0.00
28	causeeffect	noconsequent	one	0.00
1	causeeffect	consequent	two	1.00
2	causeeffect	consequent	two	1.00
3	causeeffect	consequent	two	0.00
4	causeeffect	consequent	two	0.00
5	causeeffect	consequent	two	1.00
6	causeeffect	consequent	two	0.00
7	causeeffect	consequent	two	0.00
8	causeeffect	consequent	two	0.00
9	causeeffect	consequent	two	0.00
10	causeeffect	consequent	two	-1.00
11	causeeffect	consequent	two	0.00
12	causeeffect	consequent	two	1.00
13	causeeffect	consequent	two	0.00
14	causeeffect	consequent	two	0.00
15	causeeffect	noconsequent	two	0.00
16	causeeffect	noconsequent	two	-1.00
17	causeeffect	noconsequent	two	-1.00
18	causeeffect	noconsequent	two	-1.00
19	causeeffect	noconsequent	two	0.00
20	causeeffect	noconsequent	two	-1.00
21	causeeffect	noconsequent	two	-1.00
22	causeeffect	noconsequent	two	-1.00
23	causeeffect	noconsequent	two	0.00
24	causeeffect	noconsequent	two	1.00
25	causeeffect	noconsequent	two	1.00
26	causeeffect	noconsequent	two	0.00
27	causeeffect	noconsequent	two	0.00
28	causeeffect	noconsequent	two	0.00
1	causeeffect	consequent	three	1.00
2	causeeffect	consequent	three	1.00
3	causeeffect	consequent	three	0.00
4	causeeffect	consequent	three	0.00
5	causeeffect	consequent	three	0.00
6	causeeffect	consequent	three	0.00
7	causeeffect	consequent	three	0.00
8	causeeffect	consequent	three	0.00
9	causeeffect	consequent	three	0.00
10	causeeffect	consequent	three	0.00
11	causeeffect	consequent	three	0.00
12	causeeffect	consequent	three	0.00
13	causeeffect	consequent	three	0.00
14	causeeffect	consequent	three	0.00
15	causeeffect	noconsequent	three	0.00
16	causeeffect	noconsequent	three	-1.00
17	causeeffect	noconsequent	three	-1.00
18	causeeffect	noconsequent	three	0.00
19	causeeffect	noconsequent	three	1.00
20	causeeffect	noconsequent	three	1.00
21	causeeffect	noconsequent	three	1.00
22	causeeffect	noconsequent	three	1.00
23	causeeffect	noconsequent	three	0.00
24	causeeffect	noconsequent	three	1.00
25	causeeffect	noconsequent	three	1.00
26	causeeffect	noconsequent	three	1.00
27	causeeffect	noconsequent	three	0.00
28	causeeffect	noconsequent	three	1.00
1	causeeffect	consequent	four	-1.00
2	causeeffect	consequent	four	1.00
3	causeeffect	consequent	four	0.00
4	causeeffect	consequent	four	1.00
5	causeeffect	consequent	four	0.00
6	causeeffect	consequent	four	0.00
7	causeeffect	consequent	four	-1.00
8	causeeffect	consequent	four	-1.00
9	causeeffect	consequent	four	1.00
10	causeeffect	consequent	four	0.00
11	causeeffect	consequent	four	1.00
12	causeeffect	consequent	four	0.00
13	causeeffect	consequent	four	-1.00
14	causeeffect	consequent	four	0.00
15	causeeffect	noconsequent	four	0.00
16	causeeffect	noconsequent	four	1.00
17	causeeffect	noconsequent	four	1.00
18	causeeffect	noconsequent	four	1.00
19	causeeffect	noconsequent	four	1.00
20	causeeffect	noconsequent	four	1.00
21	causeeffect	noconsequent	four	0.00
22	causeeffect	noconsequent	four	0.00
23	causeeffect	noconsequent	four	1.00
24	causeeffect	noconsequent	four	0.00
25	causeeffect	noconsequent	four	-1.00
26	causeeffect	noconsequent	four	1.00
27	causeeffect	noconsequent	four	0.00
28	causeeffect	noconsequent	four	0.00
1	causeeffect	consequent	five	0.00
2	causeeffect	consequent	five	0.00
3	causeeffect	consequent	five	1.00
4	causeeffect	consequent	five	1.00
5	causeeffect	consequent	five	0.00
6	causeeffect	consequent	five	0.00
7	causeeffect	consequent	five	-1.00
8	causeeffect	consequent	five	1.00
9	causeeffect	consequent	five	0.00
10	causeeffect	consequent	five	0.00
11	causeeffect	consequent	five	0.00
12	causeeffect	consequent	five	1.00
13	causeeffect	consequent	five	0.00
14	causeeffect	consequent	five	1.00
15	causeeffect	noconsequent	five	0.00
16	causeeffect	noconsequent	five	-1.00
17	causeeffect	noconsequent	five	0.00
18	causeeffect	noconsequent	five	0.00
19	causeeffect	noconsequent	five	-1.00
20	causeeffect	noconsequent	five	-1.00
21	causeeffect	noconsequent	five	0.00
22	causeeffect	noconsequent	five	0.00
23	causeeffect	noconsequent	five	0.00
24	causeeffect	noconsequent	five	0.00
25	causeeffect	noconsequent	five	0.00
26	causeeffect	noconsequent	five	0.00
27	causeeffect	noconsequent	five	0.00
28	causeeffect	noconsequent	five	-1.00
1	causeeffect	consequent	six	0.00
2	causeeffect	consequent	six	1.00
3	causeeffect	consequent	six	1.00
4	causeeffect	consequent	six	1.00
5	causeeffect	consequent	six	0.00
6	causeeffect	consequent	six	-1.00
7	causeeffect	consequent	six	0.00
8	causeeffect	consequent	six	0.00
9	causeeffect	consequent	six	-1.00
10	causeeffect	consequent	six	0.00
11	causeeffect	consequent	six	0.00
12	causeeffect	consequent	six	1.00
13	causeeffect	consequent	six	0.00
14	causeeffect	consequent	six	1.00
15	causeeffect	noconsequent	six	0.00
16	causeeffect	noconsequent	six	1.00
17	causeeffect	noconsequent	six	0.00
18	causeeffect	noconsequent	six	0.00
19	causeeffect	noconsequent	six	0.00
20	causeeffect	noconsequent	six	1.00
21	causeeffect	noconsequent	six	1.00
22	causeeffect	noconsequent	six	1.00
23	causeeffect	noconsequent	six	0.00
24	causeeffect	noconsequent	six	0.00
25	causeeffect	noconsequent	six	1.00
26	causeeffect	noconsequent	six	1.00
27	causeeffect	noconsequent	six	1.00
28	causeeffect	noconsequent	six	0.00
1	effectcause	consequent	seven	-1.00
2	effectcause	consequent	seven	1.00
3	effectcause	consequent	seven	0.00
4	effectcause	consequent	seven	0.00
5	effectcause	consequent	seven	0.00
6	effectcause	consequent	seven	-1.00
7	effectcause	consequent	seven	0.00
8	effectcause	consequent	seven	-1.00
9	effectcause	consequent	seven	-1.00
10	effectcause	consequent	seven	-1.00
11	effectcause	consequent	seven	-1.00
12	effectcause	consequent	seven	1.00
13	effectcause	consequent	seven	0.00
14	effectcause	consequent	seven	-1.00
15	effectcause	noconsequent	seven	-1.00
16	effectcause	noconsequent	seven	-1.00
17	effectcause	noconsequent	seven	1.00
18	effectcause	noconsequent	seven	-1.00
19	effectcause	noconsequent	seven	-1.00
20	effectcause	noconsequent	seven	-1.00
21	effectcause	noconsequent	seven	0.00
22	effectcause	noconsequent	seven	-1.00
23	effectcause	noconsequent	seven	-1.00
24	effectcause	noconsequent	seven	-1.00
25	effectcause	noconsequent	seven	-1.00
26	effectcause	noconsequent	seven	0.00
27	effectcause	noconsequent	seven	-1.00
28	effectcause	noconsequent	seven	-1.00
1	effectcause	consequent	eight	-1.00
2	effectcause	consequent	eight	0.00
3	effectcause	consequent	eight	-1.00
4	effectcause	consequent	eight	-1.00
5	effectcause	consequent	eight	-1.00
6	effectcause	consequent	eight	-1.00
7	effectcause	consequent	eight	1.00
8	effectcause	consequent	eight	-1.00
9	effectcause	consequent	eight	-1.00
10	effectcause	consequent	eight	1.00
11	effectcause	consequent	eight	1.00
12	effectcause	consequent	eight	0.00
13	effectcause	consequent	eight	-1.00
14	effectcause	consequent	eight	-1.00
15	effectcause	noconsequent	eight	-1.00
16	effectcause	noconsequent	eight	0.00
17	effectcause	noconsequent	eight	-1.00
18	effectcause	noconsequent	eight	-1.00
19	effectcause	noconsequent	eight	-1.00
20	effectcause	noconsequent	eight	0.00
21	effectcause	noconsequent	eight	-1.00
22	effectcause	noconsequent	eight	0.00
23	effectcause	noconsequent	eight	1.00
24	effectcause	noconsequent	eight	-1.00
25	effectcause	noconsequent	eight	-1.00
26	effectcause	noconsequent	eight	0.00
27	effectcause	noconsequent	eight	-1.00
28	effectcause	noconsequent	eight	-1.00
1	effectcause	consequent	nine	-1.00
2	effectcause	consequent	nine	-1.00
3	effectcause	consequent	nine	-1.00
4	effectcause	consequent	nine	0.00
5	effectcause	consequent	nine	-1.00
6	effectcause	consequent	nine	-1.00
7	effectcause	consequent	nine	-1.00
8	effectcause	consequent	nine	-1.00
9	effectcause	consequent	nine	-1.00
10	effectcause	consequent	nine	-1.00
11	effectcause	consequent	nine	-1.00
12	effectcause	consequent	nine	-1.00
13	effectcause	consequent	nine	-1.00
14	effectcause	consequent	nine	-1.00
15	effectcause	noconsequent	nine	-1.00
16	effectcause	noconsequent	nine	-1.00
17	effectcause	noconsequent	nine	-1.00
18	effectcause	noconsequent	nine	-1.00
19	effectcause	noconsequent	nine	-1.00
20	effectcause	noconsequent	nine	-1.00
21	effectcause	noconsequent	nine	0.00
22	effectcause	noconsequent	nine	-1.00
23	effectcause	noconsequent	nine	-1.00
24	effectcause	noconsequent	nine	-1.00
25	effectcause	noconsequent	nine	-1.00
26	effectcause	noconsequent	nine	-1.00
27	effectcause	noconsequent	nine	-1.00
28	effectcause	noconsequent	nine	-1.00
1	effectcause	consequent	ten	1.00
2	effectcause	consequent	ten	1.00
3	effectcause	consequent	ten	-1.00
4	effectcause	consequent	ten	1.00
5	effectcause	consequent	ten	-1.00
6	effectcause	consequent	ten	0.00
7	effectcause	consequent	ten	-1.00
8	effectcause	consequent	ten	-1.00
9	effectcause	consequent	ten	0.00
10	effectcause	consequent	ten	0.00
11	effectcause	consequent	ten	-1.00
12	effectcause	consequent	ten	0.00
13	effectcause	consequent	ten	-1.00
14	effectcause	consequent	ten	0.00
15	effectcause	noconsequent	ten	-1.00
16	effectcause	noconsequent	ten	-1.00
17	effectcause	noconsequent	ten	-1.00
18	effectcause	noconsequent	ten	-1.00
19	effectcause	noconsequent	ten	0.00
20	effectcause	noconsequent	ten	-1.00
21	effectcause	noconsequent	ten	-1.00
22	effectcause	noconsequent	ten	-1.00
23	effectcause	noconsequent	ten	-1.00
24	effectcause	noconsequent	ten	-1.00
25	effectcause	noconsequent	ten	0.00
26	effectcause	noconsequent	ten	0.00
27	effectcause	noconsequent	ten	-1.00
28	effectcause	noconsequent	ten	-1.00
1	effectcause	consequent	eleven	-1.00
2	effectcause	consequent	eleven	-1.00
3	effectcause	consequent	eleven	0.00
4	effectcause	consequent	eleven	-1.00
5	effectcause	consequent	eleven	-1.00
6	effectcause	consequent	eleven	1.00
7	effectcause	consequent	eleven	-1.00
8	effectcause	consequent	eleven	1.00
9	effectcause	consequent	eleven	-1.00
10	effectcause	consequent	eleven	-1.00
11	effectcause	consequent	eleven	0.00
12	effectcause	consequent	eleven	0.00
13	effectcause	consequent	eleven	-1.00
14	effectcause	consequent	eleven	-1.00
15	effectcause	noconsequent	eleven	-1.00
16	effectcause	noconsequent	eleven	1.00
17	effectcause	noconsequent	eleven	1.00
18	effectcause	noconsequent	eleven	-1.00
19	effectcause	noconsequent	eleven	-1.00
20	effectcause	noconsequent	eleven	-1.00
21	effectcause	noconsequent	eleven	-1.00
22	effectcause	noconsequent	eleven	-1.00
23	effectcause	noconsequent	eleven	-1.00
24	effectcause	noconsequent	eleven	-1.00
25	effectcause	noconsequent	eleven	-1.00
26	effectcause	noconsequent	eleven	0.00
27	effectcause	noconsequent	eleven	-1.00
28	effectcause	noconsequent	eleven	-1.00
1	effectcause	consequent	twelve	-1.00
2	effectcause	consequent	twelve	-1.00
3	effectcause	consequent	twelve	-1.00
4	effectcause	consequent	twelve	-1.00
5	effectcause	consequent	twelve	-1.00
6	effectcause	consequent	twelve	0.00
7	effectcause	consequent	twelve	-1.00
8	effectcause	consequent	twelve	-1.00
9	effectcause	consequent	twelve	-1.00
10	effectcause	consequent	twelve	-1.00
11	effectcause	consequent	twelve	-1.00
12	effectcause	consequent	twelve	-1.00
13	effectcause	consequent	twelve	-1.00
14	effectcause	consequent	twelve	-1.00
15	effectcause	noconsequent	twelve	-1.00
16	effectcause	noconsequent	twelve	-1.00
17	effectcause	noconsequent	twelve	-1.00
18	effectcause	noconsequent	twelve	-1.00
19	effectcause	noconsequent	twelve	-1.00
20	effectcause	noconsequent	twelve	-1.00
21	effectcause	noconsequent	twelve	-1.00
22	effectcause	noconsequent	twelve	-1.00
23	effectcause	noconsequent	twelve	-1.00
24	effectcause	noconsequent	twelve	-1.00
25	effectcause	noconsequent	twelve	-1.00
26	effectcause	noconsequent	twelve	-1.00
27	effectcause	noconsequent	twelve	-1.00
28	effectcause	noconsequent	twelve	-1.00
